# Supplementary material for: Identification and Quantification of Urinary Microbial Phenolic Metabolites by HPLC-ESI-LTQ-Orbitrap-HRMS and Their Relationship with Dietary Polyphenols in Adolescents
Source: Antioxidants (Basel). 2022 Jun 14;11(6):1167. doi: 10.3390/antiox11061167 (PMC9220091; doi:10.3390/antiox11061167)
Supplement: Supplementary file 1 [file antioxidants-11-01167-s001.zip]

Archive with 1 entries (1 files):
- antioxidants-1723878-supplementary.pdf
